# Supplementary material for: Biomass and Abundance Biases in European Standard Gillnet Sampling
Source: PLoS One. 2015 Mar 20;10(3):e0122437. doi: 10.1371/journal.pone.0122437 (PMC4368622; doi:10.1371/journal.pone.0122437)
Supplement: S1 Dataset — Spreadsheet containing all the data required to reproduce the figures and analyses presented in the manuscript. (XLSX) [file pone.0122437.s001.xlsx]

## Sheet: SMG bream length frequency
Species	mesh size (mm)	standard length (mm)
bream	6.25	50
bream	6.25	45
bream	6.25	50
bream	6.25	50
bream	6.25	60
bream	6.25	45
bream	6.25	45
bream	6.25	50
bream	6.25	60
bream	6.25	55
bream	6.25	85
bream	6.25	40
bream	6.25	40
bream	6.25	40
bream	6.25	60
bream	6.25	40
bream	6.25	50
bream	6.25	45
bream	6.25	45
bream	6.25	40
bream	6.25	40
bream	6.25	40
bream	6.25	40
bream	6.25	40
bream	6.25	40
bream	8	60
bream	8	50
bream	8	60
bream	8	55
bream	8	45
bream	8	55
bream	8	60
bream	8	50
bream	8	60
bream	8	50
bream	8	55
bream	8	65
bream	8	60
bream	8	55
bream	8	55
bream	8	50
bream	8	50
bream	8	45
bream	8	50
bream	8	55
bream	8	50
bream	8	50
bream	8	55
bream	8	35
bream	8	50
bream	8	55
bream	8	35
bream	8	55
bream	8	165
bream	8	55
bream	8	40
bream	8	60
bream	8	50
bream	8	45
bream	8	60
bream	8	55
bream	8	55
bream	8	55
bream	8	45
bream	8	50
bream	8	50
bream	8	45
bream	8	50
bream	8	45
bream	8	70
bream	8	70
bream	8	65
bream	8	45
bream	8	45
bream	8	55
bream	8	70
bream	8	60
bream	8	110
bream	8	55
bream	10	80
bream	10	50
bream	10	80
bream	10	70
bream	10	100
bream	10	100
bream	10	70
bream	10	70
bream	10	90
bream	10	75
bream	10	60
bream	10	75
bream	10	65
bream	10	70
bream	10	70
bream	10	75
bream	10	65
bream	10	65
bream	10	60
bream	10	70
bream	10	75
bream	10	65
bream	10	60
bream	10	70
bream	10	70
bream	10	70
bream	10	65
bream	10	75
bream	10	55
bream	10	60
bream	10	80
bream	10	60
bream	10	70
bream	10	75
bream	10	65
bream	10	65
bream	10	65
bream	10	65
bream	10	55
bream	10	60
bream	10	70
bream	10	70
bream	10	65
bream	10	65
bream	10	70
bream	10	70
bream	10	70
bream	10	65
bream	10	65
bream	10	60
bream	10	65
bream	10	60
bream	10	60
bream	10	60
bream	10	60
bream	10	65
bream	10	60
bream	10	70
bream	10	65
bream	10	60
bream	10	70
bream	10	60
bream	10	65
bream	10	70
bream	10	60
bream	10	60
bream	10	60
bream	10	60
bream	10	60
bream	10	60
bream	10	65
bream	10	60
bream	10	65
bream	10	60
bream	10	60
bream	10	60
bream	10	60
bream	10	60
bream	10	65
bream	10	60
bream	10	70
bream	10	65
bream	10	70
bream	10	65
bream	10	70
bream	10	60
bream	10	60
bream	10	70
bream	10	70
bream	10	60
bream	10	75
bream	10	60
bream	10	70
bream	10	60
bream	10	60
bream	10	60
bream	10	70
bream	10	65
bream	10	65
bream	10	60
bream	10	60
bream	10	60
bream	10	60
bream	10	60
bream	10	60
bream	10	60
bream	10	60
bream	10	65
bream	10	60
bream	10	80
bream	10	60
bream	10	60
bream	10	55
bream	10	60
bream	10	70
bream	10	55
bream	10	60
bream	10	60
bream	10	55
bream	10	70
bream	10	70
bream	10	65
bream	10	60
bream	10	65
bream	10	60
bream	10	65
bream	10	55
bream	10	60
bream	10	55
bream	10	60
bream	10	60
bream	10	60
bream	10	55
bream	10	60
bream	10	60
bream	10	60
bream	10	60
bream	10	60
bream	10	50
bream	10	50
bream	10	60
bream	10	55
bream	10	60
bream	10	50
bream	10	60
bream	10	50
bream	10	60
bream	10	60
bream	10	55
bream	10	60
bream	10	60
bream	10	50
bream	10	60
bream	10	60
bream	10	50
bream	10	60
bream	10	55
bream	10	60
bream	10	50
bream	10	55
bream	10	60
bream	10	60
bream	10	60
bream	10	60
bream	10	60
bream	10	55
bream	10	60
bream	10	60
bream	10	60
bream	10	60
bream	10	60
bream	10	60
bream	10	55
bream	10	60
bream	10	60
bream	10	50
bream	10	50
bream	10	100
bream	10	70
bream	10	50
bream	10	50
bream	10	65
bream	10	70
bream	10	60
bream	10	90
bream	10	60
bream	12.5	150
bream	12.5	305
bream	12.5	135
bream	12.5	90
bream	12.5	105
bream	12.5	95
bream	12.5	80
bream	12.5	70
bream	12.5	80
bream	12.5	80
bream	12.5	80
bream	12.5	70
bream	12.5	70
bream	12.5	85
bream	12.5	70
bream	12.5	70
bream	12.5	70
bream	12.5	70
bream	12.5	70
bream	12.5	80
bream	12.5	80
bream	12.5	80
bream	12.5	75
bream	12.5	65
bream	12.5	90
bream	12.5	80
bream	12.5	65
bream	12.5	85
bream	12.5	75
bream	12.5	95
bream	12.5	95
bream	12.5	80
bream	12.5	80
bream	12.5	95
bream	12.5	80
bream	12.5	95
bream	12.5	75
bream	12.5	90
bream	12.5	65
bream	12.5	70
bream	12.5	70
bream	12.5	75
bream	12.5	80
bream	12.5	85
bream	12.5	90
bream	12.5	60
bream	12.5	65
bream	12.5	70
bream	12.5	75
bream	12.5	80
bream	12.5	85
bream	12.5	80
bream	12.5	60
bream	12.5	65
bream	12.5	70
bream	12.5	70
bream	12.5	70
bream	12.5	65
bream	12.5	65
bream	12.5	65
bream	12.5	65
bream	12.5	70
bream	12.5	70
bream	12.5	90
bream	12.5	65
bream	12.5	60
bream	12.5	65
bream	12.5	55
bream	12.5	70
bream	12.5	65
bream	12.5	60
bream	12.5	65
bream	12.5	65
bream	12.5	65
bream	12.5	60
bream	12.5	60
bream	12.5	60
bream	12.5	65
bream	12.5	60
bream	12.5	65
bream	12.5	60
bream	12.5	60
bream	12.5	65
bream	12.5	70
bream	12.5	65
bream	12.5	60
bream	12.5	60
bream	12.5	65
bream	12.5	60
bream	12.5	60
bream	12.5	85
bream	12.5	70
bream	12.5	55
bream	12.5	70
bream	12.5	65
bream	12.5	70
bream	12.5	70
bream	12.5	75
bream	12.5	90
bream	12.5	65
bream	12.5	70
bream	15.5	85
bream	15.5	90
bream	15.5	160
bream	15.5	130
bream	15.5	120
bream	15.5	130
bream	15.5	155
bream	15.5	150
bream	15.5	80
bream	15.5	110
bream	15.5	90
bream	15.5	100
bream	15.5	100
bream	15.5	120
bream	15.5	90
bream	15.5	85
bream	15.5	85
bream	15.5	90
bream	15.5	90
bream	15.5	105
bream	15.5	100
bream	15.5	110
bream	15.5	170
bream	15.5	170
bream	15.5	160
bream	15.5	100
bream	15.5	90
bream	15.5	105
bream	15.5	95
bream	15.5	70
bream	15.5	70
bream	15.5	115
bream	15.5	110
bream	15.5	185
bream	15.5	125
bream	15.5	420
bream	15.5	95
bream	15.5	100
bream	15.5	90
bream	15.5	90
bream	15.5	210
bream	15.5	185
bream	15.5	90
bream	15.5	85
bream	15.5	80
bream	15.5	80
bream	15.5	90
bream	15.5	85
bream	15.5	90
bream	15.5	85
bream	15.5	85
bream	15.5	90
bream	15.5	120
bream	15.5	85
bream	15.5	90
bream	15.5	80
bream	15.5	80
bream	15.5	85
bream	15.5	80
bream	15.5	85
bream	15.5	85
bream	15.5	100
bream	15.5	85
bream	15.5	85
bream	15.5	70
bream	15.5	85
bream	15.5	85
bream	15.5	85
bream	15.5	80
bream	15.5	85
bream	15.5	85
bream	15.5	90
bream	15.5	90
bream	15.5	95
bream	15.5	315
bream	15.5	140
bream	15.5	90
bream	15.5	80
bream	15.5	95
bream	15.5	90
bream	15.5	85
bream	15.5	85
bream	15.5	80
bream	15.5	85
bream	15.5	90
bream	15.5	250
bream	15.5	280
bream	15.5	105
bream	15.5	100
bream	15.5	115
bream	15.5	110
bream	15.5	85
bream	15.5	110
bream	15.5	95
bream	15.5	115
bream	15.5	95
bream	15.5	95
bream	15.5	105
bream	15.5	100
bream	15.5	90
bream	15.5	100
bream	15.5	85
bream	15.5	105
bream	15.5	110
bream	15.5	105
bream	15.5	105
bream	15.5	100
bream	15.5	110
bream	15.5	100
bream	15.5	95
bream	15.5	110
bream	15.5	100
bream	15.5	95
bream	15.5	100
bream	15.5	110
bream	15.5	90
bream	15.5	95
bream	15.5	95
bream	15.5	120
bream	15.5	150
bream	15.5	110
bream	15.5	100
bream	15.5	115
bream	15.5	105
bream	15.5	110
bream	15.5	115
bream	15.5	120
bream	15.5	155
bream	15.5	105
bream	15.5	55
bream	15.5	80
bream	15.5	120
bream	15.5	110
bream	15.5	110
bream	15.5	100
bream	15.5	80
bream	15.5	110
bream	15.5	110
bream	15.5	100
bream	15.5	100
bream	15.5	100
bream	15.5	100
bream	15.5	100
bream	15.5	95
bream	15.5	105
bream	15.5	90
bream	15.5	110
bream	15.5	120
bream	15.5	110
bream	15.5	85
bream	15.5	120
bream	15.5	105
bream	15.5	95
bream	15.5	95
bream	15.5	105
bream	15.5	100
bream	15.5	105
bream	15.5	90
bream	15.5	105
bream	15.5	120
bream	15.5	90
bream	15.5	105
bream	19.5	95
bream	19.5	90
bream	19.5	120
bream	19.5	110
bream	19.5	90
bream	19.5	90
bream	19.5	100
bream	19.5	120
bream	19.5	95
bream	19.5	90
bream	19.5	125
bream	19.5	115
bream	19.5	105
bream	19.5	130
bream	19.5	75
bream	19.5	100
bream	19.5	100
bream	19.5	100
bream	19.5	100
bream	19.5	100
bream	19.5	100
bream	19.5	110
bream	19.5	95
bream	19.5	100
bream	19.5	100
bream	19.5	95
bream	19.5	100
bream	19.5	90
bream	19.5	100
bream	19.5	190
bream	19.5	100
bream	19.5	100
bream	19.5	100
bream	19.5	110
bream	19.5	100
bream	19.5	180
bream	19.5	110
bream	19.5	110
bream	19.5	150
bream	19.5	105
bream	19.5	105
bream	19.5	150
bream	19.5	95
bream	19.5	100
bream	19.5	110
bream	19.5	115
bream	19.5	160
bream	19.5	100
bream	19.5	140
bream	19.5	90
bream	19.5	95
bream	19.5	110
bream	19.5	170
bream	19.5	105
bream	19.5	95
bream	19.5	105
bream	19.5	100
bream	19.5	100
bream	19.5	120
bream	19.5	130
bream	19.5	125
bream	19.5	135
bream	19.5	125
bream	19.5	115
bream	19.5	100
bream	19.5	110
bream	19.5	105
bream	19.5	100
bream	19.5	125
bream	19.5	100
bream	19.5	105
bream	19.5	115
bream	19.5	100
bream	19.5	105
bream	19.5	110
bream	19.5	110
bream	19.5	105
bream	19.5	100
bream	19.5	100
bream	19.5	110
bream	19.5	100
bream	19.5	100
bream	19.5	115
bream	19.5	100
bream	19.5	105
bream	19.5	105
bream	19.5	105
bream	19.5	105
bream	19.5	105
bream	19.5	110
bream	19.5	110
bream	19.5	100
bream	19.5	100
bream	19.5	95
bream	19.5	110
bream	19.5	110
bream	19.5	100
bream	19.5	115
bream	19.5	120
bream	19.5	160
bream	19.5	110
bream	19.5	110
bream	19.5	120
bream	19.5	110
bream	19.5	120
bream	19.5	100
bream	19.5	100
bream	19.5	105
bream	19.5	105
bream	19.5	105
bream	19.5	100
bream	19.5	110
bream	19.5	120
bream	19.5	110
bream	19.5	110
bream	19.5	115
bream	19.5	105
bream	19.5	120
bream	19.5	110
bream	19.5	105
bream	19.5	100
bream	19.5	50
bream	19.5	105
bream	19.5	100
bream	19.5	110
bream	19.5	105
bream	19.5	125
bream	19.5	95
bream	19.5	105
bream	19.5	115
bream	19.5	105
bream	19.5	110
bream	19.5	105
bream	19.5	105
bream	19.5	110
bream	19.5	100
bream	19.5	105
bream	19.5	100
bream	19.5	100
bream	19.5	110
bream	19.5	145
bream	19.5	110
bream	19.5	105
bream	19.5	100
bream	19.5	150
bream	19.5	100
bream	19.5	105
bream	19.5	105
bream	19.5	130
bream	19.5	110
bream	19.5	105
bream	19.5	105
bream	19.5	105
bream	19.5	105
bream	19.5	125
bream	19.5	110
bream	19.5	110
bream	19.5	105
bream	19.5	105
bream	19.5	145
bream	19.5	110
bream	19.5	125
bream	19.5	120
bream	19.5	130
bream	19.5	110
bream	19.5	145
bream	19.5	110
bream	19.5	105
bream	19.5	160
bream	24	165
bream	24	200
bream	24	150
bream	24	140
bream	24	120
bream	24	140
bream	24	160
bream	24	125
bream	24	140
bream	24	125
bream	24	140
bream	24	180
bream	24	180
bream	24	120
bream	24	150
bream	24	150
bream	24	170
bream	24	135
bream	24	125
bream	24	130
bream	24	125
bream	24	125
bream	24	125
bream	24	120
bream	24	150
bream	24	155
bream	24	155
bream	24	150
bream	24	140
bream	24	120
bream	24	120
bream	24	160
bream	24	175
bream	24	135
bream	24	120
bream	24	140
bream	24	140
bream	24	140
bream	24	150
bream	24	120
bream	24	125
bream	24	130
bream	24	150
bream	24	115
bream	24	150
bream	24	150
bream	24	130
bream	24	120
bream	24	140
bream	24	120
bream	24	120
bream	24	135
bream	24	135
bream	24	150
bream	24	140
bream	24	140
bream	24	150
bream	24	140
bream	24	160
bream	24	160
bream	24	160
bream	24	150
bream	24	150
bream	24	120
bream	24	120
bream	24	125
bream	24	140
bream	24	115
bream	24	120
bream	24	135
bream	24	120
bream	24	125
bream	24	135
bream	24	115
bream	24	115
bream	24	130
bream	24	130
bream	24	130
bream	24	125
bream	24	165
bream	24	125
bream	24	115
bream	24	115
bream	24	135
bream	24	125
bream	24	140
bream	24	140
bream	24	125
bream	24	130
bream	24	130
bream	24	125
bream	24	165
bream	24	165
bream	24	130
bream	24	330
bream	24	120
bream	24	150
bream	24	160
bream	24	100
bream	24	150
bream	24	115
bream	24	180
bream	24	180
bream	24	100
bream	24	105
bream	24	120
bream	24	160
bream	24	160
bream	24	115
bream	24	100
bream	24	110
bream	24	120
bream	24	105
bream	24	125
bream	24	105
bream	24	125
bream	24	160
bream	24	110
bream	24	175
bream	24	190
bream	24	180
bream	24	160
bream	24	170
bream	24	160
bream	24	170
bream	24	170
bream	24	110
bream	24	140
bream	24	120
bream	24	115
bream	24	130
bream	24	120
bream	24	160
bream	24	120
bream	24	155
bream	24	200
bream	24	140
bream	24	235
bream	24	145
bream	24	150
bream	24	160
bream	24	55
bream	24	170
bream	24	160
bream	24	165
bream	24	160
bream	24	180
bream	24	180
bream	24	155
bream	24	120
bream	24	155
bream	24	160
bream	24	165
bream	24	170
bream	24	170
bream	24	175
bream	24	160
bream	24	180
bream	24	160
bream	24	180
bream	24	165
bream	24	160
bream	24	160
bream	24	190
bream	24	185
bream	24	170
bream	24	175
bream	24	175
bream	24	150
bream	24	160
bream	24	150
bream	24	140
bream	24	145
bream	24	155
bream	24	160
bream	24	170
bream	24	290
bream	24	210
bream	24	175
bream	24	185
bream	24	155
bream	24	160
bream	24	160
bream	24	150
bream	24	145
bream	24	180
bream	24	115
bream	24	115
bream	24	145
bream	24	140
bream	24	195
bream	24	145
bream	24	130
bream	24	130
bream	24	140
bream	24	130
bream	24	145
bream	24	155
bream	24	145
bream	24	140
bream	24	290
bream	24	135
bream	24	170
bream	24	125
bream	24	135
bream	24	125
bream	24	135
bream	24	120
bream	24	135
bream	24	150
bream	24	135
bream	24	125
bream	24	140
bream	24	125
bream	24	150
bream	24	50
bream	24	150
bream	24	180
bream	24	160
bream	24	215
bream	24	155
bream	24	150
bream	24	155
bream	24	160
bream	24	150
bream	24	135
bream	24	170
bream	24	150
bream	24	130
bream	24	125
bream	24	155
bream	24	160
bream	24	160
bream	24	150
bream	24	150
bream	24	160
bream	24	145
bream	24	125
bream	24	150
bream	24	145
bream	24	145
bream	24	130
bream	24	175
bream	24	130
bream	24	130
bream	24	130
bream	24	125
bream	24	125
bream	24	130
bream	24	130
bream	24	140
bream	24	140
bream	24	125
bream	24	150
bream	24	130
bream	24	170
bream	24	160
bream	24	145
bream	24	160
bream	24	135
bream	24	180
bream	24	330
bream	24	180
bream	24	130
bream	24	160
bream	24	120
bream	24	130
bream	24	125
bream	24	125
bream	24	140
bream	24	150
bream	24	155
bream	24	150
bream	24	135
bream	24	125
bream	24	125
bream	24	135
bream	24	120
bream	24	120
bream	24	115
bream	24	140
bream	24	130
bream	24	145
bream	24	150
bream	24	115
bream	24	145
bream	24	120
bream	24	125
bream	24	120
bream	24	145
bream	24	160
bream	24	140
bream	24	160
bream	24	130
bream	24	150
bream	24	120
bream	24	150
bream	24	130
bream	24	120
bream	24	150
bream	24	160
bream	24	310
bream	24	120
bream	24	120
bream	24	150
bream	24	110
bream	24	130
bream	24	130
bream	24	120
bream	24	160
bream	24	125
bream	24	110
bream	24	140
bream	24	120
bream	24	120
bream	24	130
bream	24	120
bream	24	130
bream	24	120
bream	24	120
bream	24	130
bream	24	115
bream	24	165
bream	24	166
bream	24	160
bream	24	165
bream	24	174
bream	24	175
bream	24	176
bream	24	163
bream	24	172
bream	24	183
bream	24	148
bream	24	153
bream	24	145
bream	24	154
bream	24	174
bream	24	210
bream	24	160
bream	24	158
bream	29	180
bream	29	200
bream	29	220
bream	29	145
bream	29	130
bream	29	140
bream	29	150
bream	29	140
bream	29	155
bream	29	165
bream	29	110
bream	29	180
bream	29	150
bream	29	135
bream	29	300
bream	29	165
bream	29	150
bream	29	150
bream	29	140
bream	29	165
bream	29	135
bream	29	150
bream	29	150
bream	29	160
bream	29	150
bream	29	180
bream	29	135
bream	29	165
bream	29	155
bream	29	155
bream	29	150
bream	29	180
bream	29	200
bream	29	120
bream	29	140
bream	29	170
bream	29	140
bream	29	160
bream	29	175
bream	29	160
bream	29	140
bream	29	135
bream	29	140
bream	29	165
bream	29	160
bream	29	160
bream	29	200
bream	29	160
bream	29	155
bream	29	175
bream	29	170
bream	29	170
bream	29	180
bream	29	185
bream	29	195
bream	29	185
bream	29	185
bream	29	165
bream	29	160
bream	29	170
bream	29	180
bream	29	165
bream	29	190
bream	29	175
bream	29	225
bream	29	150
bream	29	170
bream	29	165
bream	29	145
bream	29	180
bream	29	150
bream	29	175
bream	29	145
bream	29	175
bream	29	160
bream	29	160
bream	29	175
bream	29	165
bream	29	180
bream	29	190
bream	29	175
bream	29	120
bream	29	150
bream	29	180
bream	29	200
bream	29	150
bream	29	150
bream	29	160
bream	29	195
bream	29	165
bream	29	150
bream	29	145
bream	29	150
bream	29	160
bream	29	310
bream	29	250
bream	29	180
bream	29	165
bream	29	160
bream	29	180
bream	29	175
bream	29	145
bream	29	150
bream	29	160
bream	29	150
bream	29	160
bream	29	150
bream	29	140
bream	29	140
bream	29	140
bream	29	150
bream	29	140
bream	29	160
bream	29	140
bream	29	175
bream	29	150
bream	29	145
bream	29	150
bream	29	155
bream	29	160
bream	29	165
bream	29	175
bream	29	180
bream	29	185
bream	29	195
bream	29	185
bream	29	180
bream	29	145
bream	29	150
bream	29	165
bream	29	155
bream	29	160
bream	29	230
bream	29	220
bream	29	295
bream	29	220
bream	29	230
bream	29	260
bream	29	210
bream	29	215
bream	29	200
bream	29	270
bream	29	280
bream	29	260
bream	29	225
bream	29	185
bream	29	260
bream	29	190
bream	29	190
bream	29	140
bream	29	220
bream	29	200
bream	29	200
bream	29	205
bream	29	210
bream	29	220
bream	29	200
bream	29	200
bream	29	180
bream	29	175
bream	29	145
bream	29	290
bream	29	250
bream	29	160
bream	29	135
bream	29	145
bream	29	155
bream	29	145
bream	29	155
bream	29	140
bream	29	150
bream	29	145
bream	29	150
bream	29	150
bream	29	130
bream	29	165
bream	29	180
bream	29	170
bream	29	150
bream	29	180
bream	29	175
bream	29	180
bream	29	150
bream	29	195
bream	29	160
bream	29	155
bream	29	195
bream	29	160
bream	29	165
bream	29	170
bream	29	170
bream	29	205
bream	29	180
bream	29	160
bream	29	180
bream	29	150
bream	29	170
bream	29	205
bream	29	180
bream	29	280
bream	29	235
bream	29	185
bream	29	170
bream	29	170
bream	29	150
bream	29	150
bream	29	200
bream	29	140
bream	29	150
bream	29	135
bream	29	145
bream	29	145
bream	29	145
bream	29	145
bream	29	145
bream	29	175
bream	29	150
bream	29	160
bream	29	150
bream	29	140
bream	29	160
bream	29	162
bream	29	180
bream	29	148
bream	29	177
bream	29	164
bream	29	132
bream	29	151
bream	29	141
bream	29	152
bream	29	167
bream	29	113
bream	29	134
bream	29	164
bream	29	141
bream	29	168
bream	29	153
bream	29	142
bream	29	141
bream	29	316
bream	29	325
bream	29	134
bream	29	148
bream	29	127
bream	29	133
bream	29	119
bream	29	126
bream	29	123
bream	29	146
bream	35	200
bream	35	190
bream	35	160
bream	35	220
bream	35	215
bream	35	165
bream	35	225
bream	35	195
bream	35	215
bream	35	235
bream	35	225
bream	35	235
bream	35	200
bream	35	170
bream	35	180
bream	35	235
bream	35	190
bream	35	215
bream	35	165
bream	35	175
bream	35	175
bream	35	195
bream	35	170
bream	35	185
bream	35	180
bream	35	185
bream	35	185
bream	35	165
bream	35	185
bream	35	190
bream	35	185
bream	35	135
bream	35	175
bream	35	185
bream	35	170
bream	35	300
bream	35	160
bream	35	300
bream	35	170
bream	35	170
bream	35	155
bream	35	160
bream	35	180
bream	35	190
bream	35	155
bream	35	185
bream	35	170
bream	35	170
bream	35	170
bream	35	195
bream	35	170
bream	35	170
bream	35	165
bream	35	150
bream	35	160
bream	35	170
bream	35	170
bream	35	160
bream	35	240
bream	35	120
bream	35	150
bream	35	120
bream	35	160
bream	35	170
bream	35	210
bream	35	170
bream	35	160
bream	35	165
bream	35	170
bream	35	190
bream	35	170
bream	35	190
bream	35	160
bream	35	165
bream	35	190
bream	35	160
bream	35	170
bream	35	160
bream	35	170
bream	35	170
bream	35	170
bream	35	170
bream	35	200
bream	35	200
bream	35	225
bream	35	190
bream	35	180
bream	35	190
bream	35	190
bream	35	210
bream	35	210
bream	35	200
bream	35	230
bream	35	210
bream	35	190
bream	35	280
bream	35	210
bream	35	170
bream	35	220
bream	35	220
bream	35	210
bream	35	240
bream	35	250
bream	35	170
bream	35	240
bream	35	240
bream	35	260
bream	35	230
bream	35	220
bream	35	270
bream	35	245
bream	35	285
bream	35	215
bream	35	200
bream	35	220
bream	35	200
bream	35	220
bream	35	220
bream	35	170
bream	35	180
bream	35	170
bream	35	170
bream	35	160
bream	35	160
bream	35	165
bream	35	165
bream	35	170
bream	35	170
bream	35	170
bream	35	260
bream	35	180
bream	35	220
bream	35	160
bream	35	250
bream	35	220
bream	35	210
bream	35	140
bream	35	185
bream	35	215
bream	35	160
bream	35	270
bream	35	215
bream	35	195
bream	35	160
bream	35	160
bream	35	185
bream	35	65
bream	35	180
bream	35	170
bream	35	170
bream	35	170
bream	35	160
bream	35	155
bream	35	160
bream	35	165
bream	35	170
bream	35	175
bream	35	180
bream	35	185
bream	35	190
bream	35	205
bream	35	215
bream	35	175
bream	35	220
bream	35	185
bream	35	220
bream	35	195
bream	35	195
bream	35	195
bream	35	195
bream	35	180
bream	35	220
bream	35	275
bream	35	210
bream	35	185
bream	35	210
bream	35	175
bream	35	190
bream	35	185
bream	35	210
bream	35	200
bream	35	180
bream	35	180
bream	35	185
bream	35	220
bream	35	210
bream	35	220
bream	35	255
bream	35	185
bream	35	270
bream	35	180
bream	35	165
bream	35	175
bream	35	185
bream	35	170
bream	35	205
bream	35	170
bream	35	175
bream	35	185
bream	35	160
bream	35	165
bream	35	165
bream	35	170
bream	35	180
bream	35	165
bream	35	170
bream	35	180
bream	35	160
bream	35	185
bream	35	195
bream	35	180
bream	35	170
bream	35	180
bream	35	180
bream	35	180
bream	35	180
bream	35	150
bream	35	160
bream	35	290
bream	35	170
bream	35	160
bream	35	300
bream	35	290
bream	35	300
bream	35	270
bream	35	260
bream	35	175
bream	35	175
bream	35	160
bream	35	190
bream	35	165
bream	35	170
bream	35	190
bream	35	175
bream	35	185
bream	35	170
bream	35	170
bream	35	160
bream	35	165
bream	35	180
bream	35	170
bream	35	150
bream	35	170
bream	35	170
bream	35	160
bream	35	160
bream	35	266
bream	35	204
bream	35	208
bream	35	278
bream	35	159
bream	35	182
bream	35	290
bream	35	168
bream	43	205
bream	43	320
bream	43	285
bream	43	295
bream	43	275
bream	43	270
bream	43	285
bream	43	225
bream	43	250
bream	43	270
bream	43	245
bream	43	200
bream	43	190
bream	43	250
bream	43	310
bream	43	310
bream	43	300
bream	43	185
bream	43	195
bream	43	290
bream	43	245
bream	43	250
bream	43	200
bream	43	225
bream	43	240
bream	43	235
bream	43	275
bream	43	250
bream	43	240
bream	43	255
bream	43	200
bream	43	230
bream	43	300
bream	43	200
bream	43	220
bream	43	230
bream	43	190
bream	43	195
bream	43	290
bream	43	200
bream	43	220
bream	43	220
bream	43	230
bream	43	180
bream	43	190
bream	43	230
bream	43	210
bream	43	250
bream	43	220
bream	43	210
bream	43	200
bream	43	200
bream	43	230
bream	43	245
bream	43	240
bream	43	265
bream	43	240
bream	43	255
bream	43	225
bream	43	265
bream	43	280
bream	43	240
bream	43	290
bream	43	260
bream	43	260
bream	43	255
bream	43	270
bream	43	230
bream	43	240
bream	43	185
bream	43	265
bream	43	240
bream	43	230
bream	43	235
bream	43	250
bream	43	230
bream	43	300
bream	43	235
bream	43	220
bream	43	225
bream	43	245
bream	43	260
bream	43	300
bream	43	145
bream	43	300
bream	43	295
bream	43	190
bream	43	215
bream	43	240
bream	43	245
bream	43	250
bream	43	255
bream	43	260
bream	43	265
bream	43	270
bream	43	275
bream	43	280
bream	43	285
bream	43	305
bream	43	310
bream	43	320
bream	43	265
bream	43	190
bream	43	255
bream	43	270
bream	43	260
bream	43	200
bream	43	250
bream	43	230
bream	43	220
bream	43	120
bream	43	320
bream	43	210
bream	43	220
bream	43	265
bream	43	205
bream	43	190
bream	43	230
bream	43	245
bream	43	220
bream	43	205
bream	43	210
bream	43	210
bream	43	225
bream	43	225
bream	43	250
bream	43	230
bream	43	200
bream	43	210
bream	43	215
bream	43	200
bream	43	210
bream	43	230
bream	43	240
bream	43	215
bream	43	210
bream	43	240
bream	43	215
bream	43	265
bream	43	245
bream	43	195
bream	43	205
bream	43	225
bream	43	220
bream	43	215
bream	43	280
bream	43	225
bream	43	190
bream	43	170
bream	43	200
bream	43	210
bream	43	270
bream	43	200
bream	43	215
bream	43	220
bream	43	190
bream	43	210
bream	43	190
bream	43	200
bream	43	210
bream	43	220
bream	43	270
bream	43	210
bream	43	195
bream	43	170
bream	43	210
bream	43	230
bream	43	275
bream	43	260
bream	43	270
bream	43	200
bream	43	285
bream	43	255
bream	43	220
bream	43	220
bream	43	275
bream	43	225
bream	43	230
bream	43	230
bream	43	270
bream	43	270
bream	43	205
bream	43	195
bream	43	210
bream	43	210
bream	43	215
bream	43	205
bream	43	225
bream	43	210
bream	43	195
bream	43	225
bream	43	185
bream	43	210
bream	43	220
bream	43	190
bream	43	205
bream	43	225
bream	43	220
bream	43	200
bream	43	215
bream	43	210
bream	43	200
bream	43	225
bream	43	200
bream	43	195
bream	43	195
bream	43	215
bream	43	230
bream	43	210
bream	43	230
bream	43	195
bream	43	220
bream	43	215
bream	43	210
bream	43	205
bream	43	265
bream	43	290
bream	43	280
bream	43	290
bream	43	225
bream	43	195
bream	43	320
bream	43	310
bream	43	305
bream	43	223
bream	43	198
bream	43	198
bream	43	192
bream	43	226
bream	43	185
bream	43	290
bream	43	187
bream	43	297
bream	43	286
bream	43	297
bream	43	307
bream	43	270
bream	43	276
bream	43	335
bream	43	300
bream	43	300
bream	43	202
bream	43	291
bream	43	162
bream	43	282
bream	43	273
bream	43	173
bream	43	111
bream	43	148
bream	43	273
bream	55	310
bream	55	290
bream	55	305
bream	55	275
bream	55	290
bream	55	300
bream	55	305
bream	55	280
bream	55	280
bream	55	280
bream	55	275
bream	55	277
bream	55	200
bream	55	295
bream	55	290
bream	55	295
bream	55	285
bream	55	390
bream	55	320
bream	55	310
bream	55	290
bream	55	275
bream	55	290
bream	55	265
bream	55	290
bream	55	265
bream	55	275
bream	55	240
bream	55	260
bream	55	265
bream	55	270
bream	55	290
bream	55	305
bream	55	320
bream	55	270
bream	55	280
bream	55	255
bream	55	280
bream	55	295
bream	55	295
bream	55	285
bream	55	180
bream	55	310
bream	55	300
bream	55	235
bream	55	310
bream	55	305
bream	55	300
bream	55	310
bream	55	230
bream	55	300
bream	55	290
bream	55	285
bream	55	290
bream	55	300
bream	55	270
bream	55	230
bream	55	290
bream	55	250
bream	55	300
bream	55	300
bream	55	260
bream	55	250
bream	55	220
bream	55	270
bream	55	310
bream	55	260
bream	55	235
bream	55	245
bream	55	245
bream	55	230
bream	55	240
bream	55	290
bream	55	230
bream	55	250
bream	55	235
bream	55	240
bream	55	230
bream	55	240
bream	55	250
bream	55	270
bream	55	270
bream	55	300
bream	55	240
bream	55	230
bream	55	290
bream	55	220
bream	55	280
bream	55	230
bream	55	260
bream	55	250
bream	55	240
bream	55	300
bream	55	230
bream	55	285
bream	55	250
bream	55	295
bream	55	300
bream	55	305
bream	55	260
bream	55	320
bream	55	260
bream	55	255
bream	55	245
bream	55	240
bream	55	260
bream	55	230
bream	55	285
bream	55	250
bream	55	240
bream	55	245
bream	55	225
bream	55	225
bream	55	240
bream	55	260
bream	55	240
bream	55	230
bream	55	270
bream	55	270
bream	55	270
bream	55	290
bream	55	270
bream	55	260
bream	55	260
bream	55	250
bream	55	250
bream	55	300
bream	55	270
bream	55	260
bream	55	270
bream	55	260
bream	55	260
bream	55	270
bream	55	290
bream	55	260
bream	55	255
bream	55	280
bream	55	265
bream	55	155
bream	55	270
bream	55	245
bream	55	270
bream	55	275
bream	55	145
bream	55	270
bream	55	260
bream	55	310
bream	55	280
bream	55	270
bream	55	260
bream	55	280
bream	55	250
bream	55	250
bream	55	260
bream	55	240
bream	55	240
bream	55	260
bream	55	230
bream	55	230
bream	55	260
bream	55	230
bream	55	255
bream	55	240
bream	55	260
bream	55	265
bream	55	265
bream	55	290
bream	55	300
bream	55	320
bream	55	270
bream	55	315
bream	55	290
bream	55	280
bream	55	300
bream	55	185
bream	55	295
bream	55	330
bream	55	290
bream	55	260
bream	55	310
bream	55	170
bream	55	250
bream	55	260
bream	55	300
bream	55	320
bream	55	270
bream	55	310
bream	55	270
bream	55	300
bream	55	250
bream	55	270
bream	55	250
bream	55	155
bream	55	165
bream	55	170
bream	55	175
bream	55	180
bream	55	185
bream	55	190
bream	55	195
bream	55	210
bream	55	235
bream	55	245
bream	55	260
bream	55	270
bream	55	280
bream	55	230
bream	55	250
bream	55	290
[truncated: 786 more rows]

## Sheet: BPUE at length
standard length interval (mm)	Gear type	BPUE (kg/1000m^2)
(-2.5,22.5]	ESG	0
(22.5,47.5]	ESG	0.0916858
(47.5,72.5]	ESG	0.240537
(72.5,97.5]	ESG	0.795203
(97.5,122.5]	ESG	1.08185
(122.5,147.5]	ESG	1.19461
(147.5,172.5]	ESG	1.74317
(172.5,197.5]	ESG	2.02964
(197.5,222.5]	ESG	3.62525
(222.5,247.5]	ESG	2.15291
(247.5,272.5]	ESG	4.94939
(272.5,297.5]	ESG	4.49063
(297.5,322.5]	ESG	1.05035
(322.5,347.5]	ESG	1.25687
(347.5,372.5]	ESG	0.329752
(372.5,397.5]	ESG	0.42879
(397.5,422.5]	ESG	0
(422.5,447.5]	ESG	0
(447.5,472.5]	ESG	0
(472.5,497.5]	ESG	0
(497.5,522.5]	ESG	0
(522.5,547.5]	ESG	0
(547.5,572.5]	ESG	0
(-2.5,22.5]	LMG	0
(22.5,47.5]	LMG	0
(47.5,72.5]	LMG	0
(72.5,97.5]	LMG	0
(97.5,122.5]	LMG	0
(122.5,147.5]	LMG	0
(147.5,172.5]	LMG	0
(172.5,197.5]	LMG	0
(197.5,222.5]	LMG	0
(222.5,247.5]	LMG	0
(247.5,272.5]	LMG	0
(272.5,297.5]	LMG	0.864469
(297.5,322.5]	LMG	3.65093
(322.5,347.5]	LMG	6.53019
(347.5,372.5]	LMG	2.93296
(372.5,397.5]	LMG	0.105683
(397.5,422.5]	LMG	0.314254
(422.5,447.5]	LMG	0
(447.5,472.5]	LMG	0.237973
(472.5,497.5]	LMG	0
(497.5,522.5]	LMG	0
(522.5,547.5]	LMG	0.346137
(547.5,572.5]	LMG	0

## Sheet: Rimov 2010 length frequency
standard length (mm)	num.fish.ESG	num.fish.LMG	num.fish.trawl	num.fish.seine
10	0	0	0	0
35	94	0	0	0
60	17	0	0	1
85	24	0	0	86
110	15	0	0	17
135	27	0	0	31
160	95	0	0	43
185	24	0	4	4
210	17	0	13	0
235	20	0	30	0
260	13	0	61	0
285	11	10	113	0
310	1	22	144	0
335	0	22	161	0
360	0	8	65	0
385	0	1	6	0
410	0	2	5	0
435	0	0	0	0
460	0	1	0	0
485	0	0	1	0
510	0	0	1	0
535	0	1	2	0
560	0	0	2	0

## Sheet: benthic BPUE for all reservoirs
reservoir	year	englishname	scientificname	ESG BPUE (kg/1000m^2)	LMG BPUE (kg/1000m^2)
Aracena	2009	carp	Cyprinus carpio	66.9889	11.8726
Ebro	2009	carp	Cyprinus carpio	16.3433	137.417
Kamyk	2012	bleak	Alburnus alburnus	0	0
Kamyk	2012	bream	Abramis brama	1.44145	0
Kamyk	2012	carp	Cyprinus carpio	11.3301	60.6035
Kamyk	2012	European catfish	Silurus glanis	0	0
Kamyk	2012	hybrid CV x PL	Abramis x Rutilus	0	0
Kamyk	2012	hybrid PL x PER	Rutilus x Scardinius	0	0
Kamyk	2012	perch	Perca fluviatilis	3.7302	0
Kamyk	2012	roach	Rutilus rutilus	0.671958	0
Kamyk	2012	ruffe	Gymnocephalus cernua	0.200311	0
Lezaky	2011	European whitefish	Coregonus lavaretus	0	0
Lezaky	2011	perch	Perca fluviatilis	80.4598	0
Lezaky	2011	roach	Rutilus rutilus	13.8525	0
Lezaky	2011	rudd	Scardinius erythrophthalmus	13.727	0
Lezaky	2011	ruffe	Gymnocephalus cernua	2.48651	0
Lezaky	2011	tench	Tinca tinca	9.3202	0.83031
Lezaky	2012	European whitefish	Coregonus lavaretus	1.37383	0
Lezaky	2012	perch	Perca fluviatilis	53.9665	0.123333
Lezaky	2012	roach	Rutilus rutilus	13.3896	0
Lezaky	2012	rudd	Scardinius erythrophthalmus	5.22321	0
Lezaky	2012	ruffe	Gymnocephalus cernua	1.98321	0
Lezaky	2012	tench	Tinca tinca	4.31259	8.96741
Lipno	2009	asp	Leuciscus aspius	1.06324	0
Lipno	2009	bleak	Alburnus alburnus	1.62421	0
Lipno	2009	bream	Abramis brama	8.46187	3.06205
Lipno	2009	carp	Cyprinus carpio	1.98843	9.03179
Lipno	2009	European whitefish	Coregonus lavaretus	1.18744	1.68943
Lipno	2009	hybrid CV x PL	Abramis x Rutilus	0.259998	0
Lipno	2009	perch	Perca fluviatilis	5.76745	0.684528
Lipno	2009	pikeperch	Sander lucioperca	2.8375	1.62377
Lipno	2009	roach	Rutilus rutilus	25.5681	0
Lipno	2009	ruffe	Gymnocephalus cernua	2.65685	0
Lipno	2009	tench	Tinca tinca	0.222259	0
Lipno	2009	white bream	Blicca bjoerkna	5.60937	0
Lipno	2010	asp	Leuciscus aspius	0	0
Lipno	2010	bleak	Alburnus alburnus	0.1911	0
Lipno	2010	bream	Abramis brama	5.10119	2.74822
Lipno	2010	carp	Cyprinus carpio	2.6612	18.8503
Lipno	2010	European catfish	Silurus glanis	0	1.74736
Lipno	2010	European whitefish	Coregonus lavaretus	0	0
Lipno	2010	hybrid CV x PL	Abramis x Rutilus	0.162304	0
Lipno	2010	perch	Perca fluviatilis	2.90913	0
Lipno	2010	pikeperch	Sander lucioperca	11.5037	0.922811
Lipno	2010	roach	Rutilus rutilus	10.7123	0
Lipno	2010	ruffe	Gymnocephalus cernua	0.809377	0
Lipno	2010	white bream	Blicca bjoerkna	10.6115	0
Lipno	2012	asp	Leuciscus aspius	0.625641	0
Lipno	2012	bleak	Alburnus alburnus	0.608669	0
Lipno	2012	bream	Abramis brama	6.33197	0.822986
Lipno	2012	carp	Cyprinus carpio	0	9.8008
Lipno	2012	European catfish	Silurus glanis	0	0
Lipno	2012	European whitefish	Coregonus lavaretus	0.911111	4.16923
Lipno	2012	hybrid CV x PL	Abramis x Rutilus	0.376588	0
Lipno	2012	perch	Perca fluviatilis	8.73724	0
Lipno	2012	pike	Esox lucius	0.978241	0
Lipno	2012	pikeperch	Sander lucioperca	8.44038	0
Lipno	2012	roach	Rutilus rutilus	24.2352	0
Lipno	2012	ruffe	Gymnocephalus cernua	3.68736	0
Lipno	2012	white bream	Blicca bjoerkna	9.46758	0
Milada	2009	bream	Abramis brama	1.49683	0
Milada	2009	European catfish	Silurus glanis	0.698426	3.29332
Milada	2009	hybrid PL x PER	Rutilus x Scardinius	0	0.444557
Milada	2009	perch	Perca fluviatilis	36.3375	0
Milada	2009	pike	Esox lucius	2.5185	0
Milada	2009	pikeperch	Sander lucioperca	0.945622	0
Milada	2009	roach	Rutilus rutilus	4.36421	0
Milada	2009	rudd	Scardinius erythrophthalmus	6.75677	0.376815
Milada	2009	ruffe	Gymnocephalus cernua	0.0374975	0
Milada	2010	asp	Leuciscus aspius	0	0.581852
Milada	2010	bream	Abramis brama	0.0292702	1.34566
Milada	2010	carp	Cyprinus carpio	0	0
Milada	2010	European catfish	Silurus glanis	0	1.22142
Milada	2010	hybrid PL x PER	Rutilus x Scardinius	0.737284	0.581481
Milada	2010	perch	Perca fluviatilis	6.54217	0
Milada	2010	pike	Esox lucius	6.88188	0
Milada	2010	pikeperch	Sander lucioperca	0.00288448	0
Milada	2010	roach	Rutilus rutilus	6.28004	0
Milada	2010	rudd	Scardinius erythrophthalmus	9.70022	0.399254
Milada	2010	ruffe	Gymnocephalus cernua	0.041125	0
Milada	2010	tench	Tinca tinca	0.522399	1.19765
Milada	2012	bream	Abramis brama	0.00296296	1.40444
Milada	2012	European catfish	Silurus glanis	0.956543	3.1837
Milada	2012	hybrid PL x PER	Rutilus x Scardinius	0.969383	0
Milada	2012	perch	Perca fluviatilis	8.41136	0
Milada	2012	pike	Esox lucius	8.6237	0
Milada	2012	pikeperch	Sander lucioperca	0	1.48148
Milada	2012	roach	Rutilus rutilus	14.0469	0
Milada	2012	rudd	Scardinius erythrophthalmus	17.2083	12.7441
Milada	2012	ruffe	Gymnocephalus cernua	0.141235	0
Milada	2012	tench	Tinca tinca	3.54568	4.0063
Moravka	2012	perch	Perca fluviatilis	57.4718	0
Moravka	2012	roach	Rutilus rutilus	53.3759	0
Rimov	2010	asp	Leuciscus aspius	0.373492	0
Rimov	2010	bleak	Alburnus alburnus	0.0678939	0
Rimov	2010	bream	Abramis brama	6.85458	13.6827
Rimov	2010	carp	Cyprinus carpio	0	0.59024
Rimov	2010	European catfish	Silurus glanis	0.0263295	1.20417
Rimov	2010	hybrid CV x PL	Abramis x Rutilus	1.37957	0
Rimov	2010	perch	Perca fluviatilis	2.51035	0
Rimov	2010	pike	Esox lucius	0.01366	0
Rimov	2010	pikeperch	Sander lucioperca	0.771486	0
Rimov	2010	roach	Rutilus rutilus	19.3592	0
Rimov	2010	rudd	Scardinius erythrophthalmus	0	0
Rimov	2010	ruffe	Gymnocephalus cernua	1.07512	0
Rimov	2010	tench	Tinca tinca	0.0492639	0
Rimov	2010	white bream	Blicca bjoerkna	0.456392	0
Rimov	2011	asp	Leuciscus aspius	0.063968	0.746314
Rimov	2011	bleak	Alburnus alburnus	0.212719	0
Rimov	2011	bream	Abramis brama	5.49302	7.17126
Rimov	2011	carp	Cyprinus carpio	0	2.02796
Rimov	2011	European catfish	Silurus glanis	0	0.616533
Rimov	2011	hybrid CV x PL	Abramis x Rutilus	0.810411	0
Rimov	2011	perch	Perca fluviatilis	3.22619	0
Rimov	2011	pike	Esox lucius	0.929505	0
Rimov	2011	pikeperch	Sander lucioperca	0.667132	0
Rimov	2011	roach	Rutilus rutilus	21.8924	0
Rimov	2011	rudd	Scardinius erythrophthalmus	0.154295	0
Rimov	2011	ruffe	Gymnocephalus cernua	0.761795	0
Rimov	2011	white bream	Blicca bjoerkna	0.437841	0
Rimov	2012	asp	Leuciscus aspius	1.31221	0
Rimov	2012	bleak	Alburnus alburnus	0.33786	0
Rimov	2012	bream	Abramis brama	3.29868	8.31873
Rimov	2012	carp	Cyprinus carpio	0.00152505	0
Rimov	2012	European catfish	Silurus glanis	0.128738	0
Rimov	2012	hybrid CV x PL	Abramis x Rutilus	0.701002	0
Rimov	2012	perch	Perca fluviatilis	3.12019	0
Rimov	2012	pike	Esox lucius	0.360854	0
Rimov	2012	pikeperch	Sander lucioperca	2.28064	0
Rimov	2012	roach	Rutilus rutilus	10.7894	0
Rimov	2012	rudd	Scardinius erythrophthalmus	0.155338	0
Rimov	2012	ruffe	Gymnocephalus cernua	1.04226	0
Rimov	2012	white bream	Blicca bjoerkna	0.815774	0.242086
Zelivka	2010	asp	Leuciscus aspius	1.12807	2.20584
Zelivka	2010	bleak	Alburnus alburnus	3.56418	0
Zelivka	2010	bream	Abramis brama	12.3893	3.4032
Zelivka	2010	carp	Cyprinus carpio	0	4.20514
Zelivka	2010	European catfish	Silurus glanis	0.0897467	0.860737
Zelivka	2010	European whitefish	Coregonus lavaretus	1.61657	0.404302
Zelivka	2010	perch	Perca fluviatilis	15.2924	0
Zelivka	2010	pike	Esox lucius	0	0
Zelivka	2010	pikeperch	Sander lucioperca	2.04484	0.843749
Zelivka	2010	roach	Rutilus rutilus	12.644	0
Zelivka	2010	rudd	Scardinius erythrophthalmus	0	0
Zelivka	2010	ruffe	Gymnocephalus cernua	0.413853	0
Zelivka	2010	white bream	Blicca bjoerkna	0.055804	0
Zlutice	2011	asp	Leuciscus aspius	1.62427	0
Zlutice	2011	carp	Cyprinus carpio	2.95702	6.79458
Zlutice	2011	European catfish	Silurus glanis	0.255263	0
Zlutice	2011	European whitefish	Coregonus lavaretus	0	0
Zlutice	2011	perch	Perca fluviatilis	30.504	0
Zlutice	2011	pikeperch	Sander lucioperca	0.731877	0
Zlutice	2011	roach	Rutilus rutilus	29.0768	0
Zlutice	2011	rudd	Scardinius erythrophthalmus	1.93813	0
Zlutice	2011	ruffe	Gymnocephalus cernua	0.54174	0
Zlutice	2011	tench	Tinca tinca	0.871392	2.8179
Zlutice	2012	asp	Leuciscus aspius	1.30407	0
Zlutice	2012	bream	Abramis brama	0	0.307843
Zlutice	2012	European catfish	Silurus glanis	1.11385	2.3103
Zlutice	2012	hybrid CV x PL	Abramis x Rutilus	0.00641108	0
Zlutice	2012	hybrid PL x PER	Rutilus x Scardinius	0	0
Zlutice	2012	perch	Perca fluviatilis	38.3161	0
Zlutice	2012	pike	Esox lucius	0.296651	1.12534
Zlutice	2012	pikeperch	Sander lucioperca	0.542182	0
Zlutice	2012	roach	Rutilus rutilus	19.6411	0
Zlutice	2012	rudd	Scardinius erythrophthalmus	2.36786	0
Zlutice	2012	ruffe	Gymnocephalus cernua	0.534185	0
Zlutice	2012	tench	Tinca tinca	1.12547	5.95484

## Sheet: bream age and length
Species	standard length (mm)	age
bream	45	0.3
bream	50	0.3
bream	60	0.3
bream	65	0.3
bream	60	0.3
bream	65	0.3
bream	65	0.3
bream	70	0.3
bream	70	0.3
bream	305	10
bream	325	11
bream	120	2
bream	330	16
bream	325	16
bream	345	17
bream	355	22
bream	240	3
bream	265	4
bream	140	2
bream	230	3
bream	130	2
bream	125	1
bream	135	2
bream	340	9
bream	350	11
bream	340	9
bream	340	6
bream	320	5
bream	320	9
bream	335	7
bream	340	8
bream	355	11
bream	150	2
bream	145	2
bream	125	2
bream	160	2
bream	310	7
bream	325	7
bream	345	9
bream	310	5
bream	310	6
bream	150	2
bream	190	5
bream	345	12
bream	350	22
bream	230	3
bream	340	12
bream	345	19
bream	320	6
bream	330	8
bream	340	14
bream	350	17
bream	355	14
bream	350	21
bream	345	9
bream	315	17
bream	335	16
bream	345	9
bream	310	5
bream	332	19
bream	323	5
bream	310	10
bream	310	5
bream	225	3
bream	242	4
bream	312	5
bream	315	6
bream	328	10
bream	316	6
bream	313	6
bream	328	10
bream	319	6
bream	328	7
bream	343	9
bream	304	6
bream	305	9
bream	319	6
bream	302	6
bream	332	14
bream	216	4
bream	319	10
bream	325	6
bream	268	6
bream	314	6
bream	327	9
bream	344	15
bream	396	21
bream	316	6
bream	350	22
bream	308	6
bream	325	8
bream	327	20
bream	303	6
bream	327	10
bream	343	15
bream	342	13
bream	337	14
bream	310	6
bream	337	11
bream	319	6
bream	315	10
bream	322	8
bream	333	17
bream	327	18
bream	307	4

## Sheet: bream SL and TL
englishname	SL.mm	TL.mm
bream	100	130
bream	100	130
bream	95	120
bream	145	180
bream	150	185
bream	150	180
bream	150	190
bream	150	185
bream	145	190
bream	110	140
bream	105	130
bream	140	175
bream	150	190
bream	135	170
bream	135	170
bream	140	185
bream	150	190
bream	150	195
bream	140	175
bream	115	145
bream	120	150
bream	110	140
bream	105	135
bream	105	130
bream	120	150
bream	155	205
bream	155	190
bream	155	200
bream	170	215
bream	170	210
bream	155	195
bream	170	215
bream	155	195
bream	160	200
bream	160	200
bream	165	205
bream	170	215
bream	170	215
bream	170	210
bream	165	210
bream	155	195
bream	155	195
bream	160	205
bream	170	210
bream	170	220
bream	155	195
bream	185	230
bream	170	210
bream	150	190
bream	150	180
bream	165	210
bream	165	205
bream	180	230
bream	175	220
bream	195	240
bream	185	230
bream	170	215
bream	170	220
bream	160	205
bream	180	225
bream	195	245
bream	240	310
bream	230	300
bream	235	290
bream	205	260
bream	245	300
bream	250	325
bream	285	360
bream	290	370
bream	290	375
bream	255	335
bream	260	335
bream	290	370
bream	260	330
bream	290	300
bream	345	430
bream	300	400
bream	310	390
bream	315	400
bream	305	385
bream	320	410
bream	135	165
bream	320	400
bream	315	400
bream	300	375
bream	345	430
bream	315	400
bream	320	400
bream	325	405
bream	315	340
bream	330	410
bream	310	390
bream	310	340
bream	305	385
bream	360	455
bream	390	465
bream	360	460
bream	380	485
bream	150	185
bream	225	275
bream	265	335
bream	310	375
bream	360	435
bream	250	320
bream	45	50
bream	50	65
bream	62	80
bream	60	80
bream	65	80
bream	60	75
bream	60	75
bream	65	80
bream	65	85
bream	70	90
bream	70	85
bream	85	110
bream	90	110
bream	107	138
bream	105	130
bream	105	135
bream	100	135
bream	100	130
bream	106	140
bream	115	150
bream	112	150
bream	110	142
bream	110	144
bream	110	143
bream	110	147
bream	118	155
bream	115	153
bream	125	165
bream	125	160
bream	120	158
bream	125	167
bream	135	175
bream	135	182
bream	130	160
bream	130	170
bream	132	172
bream	135	176
bream	132	170
bream	145	185
bream	140	175
bream	140	182
bream	145	190
bream	145	182
bream	150	195
bream	150	195
bream	150	190
bream	155	200
bream	150	190
bream	150	190
bream	150	193
bream	165	215
bream	160	200
bream	160	200
bream	165	205
bream	165	190
bream	165	210
bream	163	218
bream	160	210
bream	175	230
bream	175	230
bream	170	220
bream	175	220
bream	170	220
bream	175	220
bream	170	220
bream	170	210
bream	175	220
bream	180	235
bream	180	235
bream	180	220
bream	185	230
bream	185	230
bream	180	220
bream	185	220
bream	185	230
bream	185	230
bream	180	225
bream	190	240
bream	195	240
bream	205	260
bream	200	240
bream	205	260
bream	210	260
bream	210	260
bream	225	280
bream	250	310
bream	230	290
bream	240	305
bream	265	340
bream	275	350
bream	275	355
bream	275	345
bream	285	360
bream	295	375
bream	290	380
bream	290	380
bream	295	370
bream	290	370
bream	290	360
bream	295	385
bream	350	420
bream	350	405
bream	345	435
bream	335	420
bream	340	450
bream	330	420
bream	300	380
bream	300	385
bream	310	395
bream	345	400
bream	310	400
bream	325	415
bream	315	405
bream	300	390
bream	320	355
bream	310	400
bream	305	390
bream	300	380
bream	330	420
bream	300	390
bream	320	400
bream	330	410
bream	320	405
bream	300	370
bream	330	410
bream	320	410
bream	315	390
bream	300	380
bream	310	395
bream	315	390
bream	300	390
bream	310	400
bream	310	400
bream	355	415
bream	355	400
bream	380	470
bream	375	420
bream	80	100
bream	85	105
bream	110	140
bream	125	160
bream	120	155
bream	120	155
bream	125	150
bream	120	155
bream	125	135
bream	135	175
bream	130	135
bream	135	175
bream	135	170
bream	130	170
bream	130	160
bream	135	170
bream	140	175
bream	140	180
bream	140	180
bream	145	185
bream	140	185
bream	145	185
bream	155	200
bream	155	200
bream	150	195
bream	155	200
bream	150	195
bream	155	200
bream	165	220
bream	165	215
bream	165	210
bream	160	210
bream	160	205
bream	165	210
bream	170	220
bream	175	225
bream	175	220
bream	175	225
bream	170	210
bream	180	230
bream	180	225
bream	185	235
bream	185	234
bream	180	230
bream	195	250
bream	200	250
bream	235	295
bream	230	315
bream	250	320
bream	230	295
bream	250	320
bream	245	305
bream	270	335
bream	260	335
bream	330	415
bream	330	400
bream	330	420
bream	310	390
bream	320	410
bream	330	420
bream	85	110
bream	90	113
bream	100	135
bream	100	125
bream	115	145
bream	115	145
bream	110	140
bream	120	150
bream	120	130
bream	125	155
bream	125	145
bream	120	155
bream	130	165
bream	140	170
bream	145	185
bream	140	180
bream	155	205
bream	165	215
bream	165	210
bream	160	205
bream	175	230
bream	170	205
bream	170	215
bream	185	235
bream	180	220
bream	185	225
bream	190	245
bream	190	240
bream	210	265
bream	230	275
bream	200	255
bream	200	235
bream	230	285
bream	240	295
bream	225	275
bream	215	270
bream	220	280
bream	200	255
bream	205	250
bream	270	350
bream	290	360
bream	295	375
bream	290	360
bream	275	340
bream	250	320
bream	355	440
bream	310	390
bream	340	440
bream	330	410
bream	340	420
bream	330	410
bream	335	410
bream	325	405
bream	330	425
bream	94	118
bream	95	122
bream	93	114
bream	105	133
bream	133	170
bream	148	187
bream	165	215
bream	168	215
bream	170	213
bream	173	212
bream	170	217
bream	174	214
bream	195	237
bream	203	242
bream	200	253
bream	245	305
bream	270	348
bream	320	407
bream	335	425
bream	328	410
bream	315	400
bream	308	387
bream	328	417
bream	304	395
bream	301	388
bream	332	420
bream	80	100
bream	110	140
bream	115	145
bream	140	180
bream	140	180
bream	150	200
bream	155	200
bream	150	190
bream	165	215
bream	160	205
bream	165	220
bream	160	205
bream	175	220
bream	175	225
bream	175	230
bream	180	230
bream	185	240
bream	180	235
bream	180	230
bream	255	320
bream	265	340
bream	265	340
bream	260	335
bream	270	340
bream	320	400
bream	310	390
bream	320	420
bream	335	430
bream	340	430
bream	75	100
bream	90	115
bream	90	115
bream	90	120
bream	90	115
bream	95	110
bream	100	125
bream	100	130
bream	100	130
bream	110	130
bream	125	155
bream	130	165
bream	140	180
bream	155	195
bream	160	210
bream	170	220
bream	170	215
bream	180	220
bream	185	240
bream	185	230
bream	190	240
bream	195	235
bream	200	250
bream	200	252
bream	200	255
bream	200	265
bream	203	257
bream	210	260
bream	210	265
bream	215	270
bream	220	272
bream	220	275
bream	220	280
bream	225	300
bream	225	290
bream	230	290
bream	230	280
bream	230	290
bream	235	300
bream	240	310
bream	240	313
bream	245	310
bream	245	310
bream	250	310
bream	250	300
bream	255	320
bream	285	350
bream	290	365
bream	295	370
bream	300	380
bream	305	385
bream	305	380
bream	310	390
bream	310	390
bream	315	395
bream	315	380
bream	320	405
bream	320	405
bream	320	405
bream	320	420
bream	325	420
bream	325	410
bream	325	410
bream	325	410
bream	328	411
bream	330	410
bream	330	420
bream	330	400
bream	330	420
bream	335	410
bream	335	430
bream	335	420
bream	335	420
bream	340	430
bream	340	410
bream	340	330
bream	345	430
bream	345	430
bream	350	440
bream	355	435
bream	355	435
bream	360	455
bream	370	460
bream	390	480
bream	31	39
bream	37	48
bream	37	45
bream	38	45
bream	38	48
bream	39	48
bream	40	50
bream	40	50
bream	40	48
bream	40	48
bream	40	50
bream	40	48
bream	40	50
bream	41	52
bream	45	60
bream	100	125
bream	105	125
bream	105	120
bream	110	145
bream	115	135
bream	120	150
bream	125	155
bream	130	165
bream	135	175
bream	140	175
bream	140	180
bream	145	180
bream	150	180
bream	150	190
bream	170	215
bream	170	215
bream	180	230
bream	270	330
bream	275	355
bream	275	345
bream	275	350
bream	280	340
bream	280	350
bream	285	350
bream	285	360
bream	290	370
bream	295	370
bream	300	370
bream	300	375
bream	310	390
bream	310	380
bream	310	390
bream	310	390
bream	315	390
bream	315	385
bream	315	395
bream	315	405
bream	320	405
bream	320	395
bream	320	395
bream	320	405
bream	325	400
bream	325	415
bream	330	420
bream	330	400
bream	330	405
bream	330	420
bream	335	420
bream	335	425
bream	335	410
bream	335	410
bream	340	420
bream	340	420
bream	345	430
bream	345	435
bream	350	440
bream	350	430
bream	350	450
bream	350	430
bream	355	445
bream	360	450
bream	360	440
bream	365	435
bream	370	470
bream	380	480
bream	390	480
bream	426	500
bream	205	260
bream	320	395
bream	200	255
bream	85	110
bream	80	100
bream	73	93
bream	81	104
bream	85	110
bream	93	120
bream	80	100
bream	175	230
bream	61	80
bream	120	150
bream	175	225
bream	220	228
bream	330	420
bream	325	405
bream	300	375
bream	305	375
bream	335	420
bream	350	435
bream	295	370
bream	340	425
bream	305	380
bream	330	410
bream	310	395
bream	335	420
bream	360	440
bream	340	420
bream	350	440
bream	305	380
bream	310	385
bream	315	390
bream	310	390
bream	425	520
bream	250	305
bream	260	330
bream	265	335
bream	275	350
bream	275	340
bream	275	340
bream	280	345
bream	280	335
bream	280	350
bream	280	360
bream	280	365
bream	280	350
bream	280	360
bream	280	355
bream	282	365
bream	290	355
bream	295	380
bream	285	345
bream	290	350
bream	290	360
bream	290	360
bream	290	370
bream	295	285
bream	290	375
bream	295	385
bream	292	370
bream	290	375
bream	295	375
bream	295	370
bream	290	355
bream	295	375
bream	290	360
bream	290	370
bream	290	370
bream	290	360
bream	290	360
bream	305	385
bream	305	390
bream	300	365
bream	305	385
bream	305	395
bream	300	380
bream	300	370
bream	300	370
bream	270	310
bream	310	400
bream	315	395
bream	310	395
bream	320	400
bream	320	400
bream	330	420
bream	330	420
bream	100	130
bream	120	155
bream	100	130
bream	110	145
bream	105	140
bream	93	113
bream	95	120
bream	105	130
bream	105	135
bream	105	135
bream	105	140
bream	105	135
bream	100	130
bream	110	140
bream	110	140
bream	115	150
bream	115	140
bream	110	145
bream	125	160
bream	125	160
bream	135	175
bream	135	175
bream	130	165
bream	145	190
bream	100	130
bream	105	135
bream	110	140
bream	120	155
bream	145	185
bream	330	385
bream	105	135
bream	110	145
bream	120	150
bream	125	160
bream	355	420
bream	335	410
bream	320	405
bream	160	210
bream	190	240
bream	310	380
bream	115	145
bream	135	175
bream	145	190
bream	80	105
bream	105	108
bream	100	130
bream	115	145
bream	110	140
bream	115	150
bream	120	155
bream	120	160
bream	305	366
bream	325	400
bream	120	151
bream	330	415
bream	325	410
bream	345	440
bream	355	445
bream	240	305
bream	265	345
bream	140	180
bream	230	295
bream	130	165
bream	120	150
bream	125	160
bream	135	175
bream	150	185
bream	145	185
bream	125	160
bream	160	205
bream	310	390
bream	325	410
bream	345	440
bream	310	395
bream	310	390
bream	150	195
bream	190	240
bream	345	440
bream	350	445
bream	230	295
bream	340	425
bream	345	430
bream	320	400
bream	330	420
bream	340	440
bream	350	450
bream	355	455
bream	350	450
bream	345	430
bream	315	400
bream	335	430
bream	345	440
bream	310	400
